# Supplementary material for: Reduced DNA Repair Capacity in Prostate Cancer Patients: A Phenotypic Approach Using the CometChip
Source: Cancers (Basel). 2022 Jun 25;14(13):3117. doi: 10.3390/cancers14133117 (PMC9264934; doi:10.3390/cancers14133117)
Supplement: Supplementary file 1 [file cancers-14-03117-s001.zip]

Archive with 1 entries (1 files):
- cancers-1753282-supplementary.pdf
